# Supplementary material for: Buccal oncocytoma: Report of a case and literature review
Source: Ann Med Surg (Lond). 2019 Jun 5;43:82–4. doi: 10.1016/j.amsu.2019.05.016 (PMC6581872; doi:10.1016/j.amsu.2019.05.016)
Supplement: Multimedia component 1 [file mmc1.zip]

Archive with 1 entries (1 files):
- amsu_1364_AMS-D-19-00065-ORCIDs_mmc1.json
