# Supplementary material for: Buccal oncocytoma: Report of a case and literature review
Source: Ann Med Surg (Lond). 2019 Jun 5;43:82–4. doi: 10.1016/j.amsu.2019.05.016 (PMC6581872; doi:10.1016/j.amsu.2019.05.016)
Supplement: Multimedia component 1 [file mmc1.zip › amsu_1364_AMS-D-19-00065-ORCIDs_mmc1.json]

{"ESubmission-ID":"AMS-D-19-00065","orcid-info":[{"given-name":"Prakash","surname":"Thapa","e-address":"drprakashbdrthapa@gmail.com","orcid":""},{"given-name":"Deependra","surname":"Shrestha","e-address":"deependrashrestha2014@gmail.com","orcid":""},{"given-name":"Tika","surname":"Bhandari","e-address":"tikanmc@hotmail.com","orcid":"0000-0003-4424-5598"},{"given-name":"Sudha","surname":"Shahi","e-address":"sudashahi@gmail.com;suda_shahi@hotmail.com","orcid":"0000-0001-5080-5673"}]}
